# Supplementary material for: COPD Patients Exhibit Distinct Gene Expression, Accelerated Cellular Aging, and Bias to M2 Macrophages
Source: Int J Mol Sci. 2023 Jun 8;24(12):9913. doi: 10.3390/ijms24129913 (PMC10297859; doi:10.3390/ijms24129913)
Supplement: Supplementary file 1 [file ijms-24-09913-s001.zip]

Archive with 1 entries (1 files):
- ijms-2394406-supplementary.pdf
